# Supplementary material for: Novel marine metalloprotease—new approaches for inhibition of biofilm formation of Stenotrophomonas maltophilia
Source: Appl Microbiol Biotechnol. 2023 Sep 27;107(23):7119–34. doi: 10.1007/s00253-023-12781-0 (PMC10638167; doi:10.1007/s00253-023-12781-0)
Supplement: Supplementary file 2 — Supplementary file2 (XLSX 5761 KB) [file 253_2023_12781_MOESM2_ESM.xlsx]

## Sheet: title page
Journal:	Applied Microbiology and Biotechnology
	Supplemental Material
Manuscript title:	Novel marine metalloprotease – new approaches for inhibition of biofilm formation of Stenotrophomonas maltophilia
Authors:	Marie Kristin Peters1, Yekaterina Astafyeva1, Yuchen Han1, Jascha F.H. Macdonald1, Daniela Indenbirken2, Jacqueline Nakel2, Sanamjeet Virdi2, Guido Westhoff3, Wolfgang R. Streit1 and Ines Krohn1*
Affiliation(s) and address(es) of the author(s):	1 University of Hamburg, Institute of Plant Science and Microbiology, Department of Microbiology and Biotechnology, Ohnhorststr.18, 22609 Hamburg, Germany
	2 Leibniz Institute of Virology, Technology Platform Next Generation Sequencing, Martinistraße 52, 20251 Hamburg, Germany
	3 Tierpark Hagenbeck, Gemeinnützige Gesellschaft mbH, Lokstedter Grenzstraße 2, 22527 Hamburg, Germany
*For Correspondence: Dr. Ines Krohn	E-Mail: ines.krohn@uni-hamburg.de (https://orcid.org/0000-0001-8866-348X) University of Hamburg, Institute of Plant Science and Microbiology, Department of Microbiology and Biotechnology Ohnhorststr.18, D-22609 Hamburg, Germany, Tel. (+49) 40-42816-444 Fax. (+49) 40-42816-459
Legend to supplementary Table S4	Differentially expressed genes (DEGs) of transcriptome dataset of Stenotrophomonas maltophilia K279a co-cultured with Montipora foliosa enrichment culture. RNA-Seq Analysis was performed using the tuxedo strategy, the heatmap was generated using the Expression Import Service of the Pathosystems Resource Integration Center, PATRIC, the absolute value of log2 Ratio >1.5. red: up-regulated genes, gr…

## Sheet: Differentially expressed genes 
PATRIC ID	Refseq Locus Tag/Gene	Gene regulation	Product	Category	Start	End	Strand	Comparisons	Up	Down
fig|522373.48.peg.1412	Smlt1429, nfi		Endonuclease V	Antimicrobial and defense mechanisms	1477084	1477758	-	1	0	1
fig|522373.48.peg.1625	Smlt1648		Monooxygenase, FAD-binding		1712761	1713867	+	1	0	1
fig|522373.48.peg.600	Smlt0603		Peptidase M14		615287	617881	+	1	0	1
fig|522373.48.peg.2570	Smlt2603		Predicted mannuronate transporter	Carbohydrate transport and metabolism	2629442	2630746	+	1	0	1
fig|522373.48.peg.1320	Smlt1335		RelE-like translational repressor toxin		1365820	1366203	-	1	0	1
fig|522373.48.peg.1186	Smlt1196		Xylose isomerase-like TIM-barrel protein		1245555	1246607	-	1	0	1
fig|522373.48.peg.2568	Smlt2601		Alginate lyase		2625781	2627220	+	1	0	1
fig|522373.48.peg.255	Smlt0260		Nicotinamide phosphoribosyltransferase	Coenzyme transport and metabolism	274856	276265	-	1	0	1
fig|522373.48.peg.2395	Smlt2421, arsC		Arsenate reductase, glutaredoxin-coupled	Inorganic ion transport and metabolism	2452093	2452512	-	1	0	1
fig|522373.48.peg.174	Smlt0177, arsC		Arsenate reductase, thioredoxin-coupled		189052	189555	-	1	0	1
fig|522373.48.peg.2398	Smlt2424, arsC2		Arsenate reductase, thioredoxin-coupled		2453633	2454124	+	1	0	1
fig|522373.48.peg.2396	Smlt2422, arsH		Arsenic resistance protein, ArsH		2452509	2453204	-	1	0	1
fig|522373.48.peg.2399	Smlt2425, arsB		Arsenical-resistance protein, ACR3		2454145	2455203	+	1	0	1
fig|522373.48.peg.1411	Smlt1428		Cobalt/zinc/cadmium resistance protein, CzcD		1476065	1477045	+	1	0	1
fig|522373.48.peg.2678	Smlt2713		FIG107774: hypothetical protein		2736758	2737522	-	1	0	1
fig|522373.48.peg.3689	Smlt3740		Ferric enterobactin receptor		3816662	3819097	+	1	0	1
fig|522373.48.peg.599	Smlt0602		TonB-dependent receptor		612573	615212	+	1	0	1
fig|522373.48.peg.4189	Smlt4240, accB		Biotin carboxyl carrier protein of acetyl-CoA carboxylase	Lipid transport and metabolism	4356098	4356577	+	1	1	0
fig|522373.48.peg.2339	Smlt2367		Outer membrane lipoprotein		2409806	2410339	-	1	0	1
fig|522373.48.peg.1020	Smlt1030, acpP		Acyl carrier protein		1087453	1087692	+	1	1	0
fig|522373.48.peg.759	Smlt0767, metF		5,10-methylenetetrahydrofolate reductase, metF	Methionine biosynthesis	803882	804709	-	1	0	1
fig|522373.48.peg.3138	Smlt3176, metH2		5-methyltetrahydrofolate-homocysteine methyltransferase, metH2		3218274	3219365	+	1	0	1
fig|522373.48.peg.2481	Smlt2511		4-carboxymuconolactone decarboxylase domain/alkylhydroperoxidase AhpD	Oxidative stress related mechanisms	2538486	2538965	+	1	0	1
fig|522373.48.peg.836	Smlt0841, ahpC		Alkyl hydroperoxide reductase protein C		882101	882664	-	1	0	1
fig|522373.48.peg.834	Smlt0840, ahpF		Alkyl hydroperoxide reductase protein F		880285	881877	-	1	0	1
fig|522373.48.peg.2841	Smlt2882, cpo		non-heme chloroperoxidase		2923197	2924021	+	1	0	1
fig|522373.48.peg.590	Smlt0593		Peptide-methionine (R)-S-oxide reductase, MsrB		603272	603847	-	1	0	1
fig|522373.48.peg.183	Smlt0186		Glyoxalase, methylglyoxal metabolism		195259	195627	+	1	0	1
fig|522373.48.peg.601	Smlt0605, rhlE1		ATP-dependent RNA helicase, RhlE	Replication, recombination and repair	618406	619818	-	1	0	1
fig|522373.48.peg.4	Smlt0004, uvrF		DNA recombination and repair protein, RecF		3704	4798	+	1	0	1
fig|522373.48.peg.1322	Smlt1336		Prophage integrase		1366343	1367584	-	1	0	1
fig|522373.48.peg.1310	Smlt1323		Mobile element protein		1355532	1356575	+	1	0	1
fig|522373.48.peg.3846	Smlt3900, rpoE		RNA polymerase ECF-type sigma factor	Signal transduction and regulation mechanisms	3988843	3989343	-	1	1	0
fig|522373.48.peg.1319	Smlt1334		Antitoxin to RelE-like translational repressor toxin		1365534	1365839	-	1	0	1
fig|522373.48.peg.1148	Smlt1158		Iron-sulfur cluster regulator, IscR		1201369	1201824	-	1	0	1
fig|522373.48.peg.4311	Smlt4370, glnB		Nitrogen regulatory protein P-II, GlnK		4483012	4483350	-	1	1	0
fig|522373.48.peg.2033	Smlt2053		Transcriptional regulator for fatty acid degradation FadQ, TetR family		2079425	2080078	-	1	0	1
fig|522373.48.peg.2982	Smlt3021		Transcriptional regulator, AcrR family		3064399	3065043	+	1	0	1
fig|522373.48.peg.2123	Smlt2148		Transcriptional regulator, ArsR family		2166358	2166678	-	1	0	1
fig|522373.48.peg.3052	Smlt3089		Transcriptional regulator, LysR family		3128522	3129514	-	1	0	1
fig|522373.48.peg.4593	Smlt4660		Transcriptional regulator, MarR family		4809817	4810272	+	1	0	1
fig|522373.48.peg.2973	Smlt3012		Transcriptional regulator, MerR family		3056662	3057141	-	1	0	1
fig|522373.48.peg.1881	Smlt1898		Transcriptional regulator, Xre family		1941414	1941692	-	1	0	1
fig|522373.48.peg.2233	Smlt2256, cheW		Positive regulator of CheA protein, CheW		2297247	2297738	-	1	0	1
fig|522373.48.peg.783	Smlt0790		Arabinose efflux permease	Transporter, efflux pumps and secretion systems	830823	832043	+	1	0	1
fig|522373.48.peg.3887	Smlt3942, dctA		Na+/H+-dicarboxylate symporter		4040821	4042164	-	1	0	1
fig|522373.48.peg.2810	Smlt2851,		Spermidine export protein, MdtI		2892024	2892347	-	1	0	1
fig|522373.48.peg.2811	Smlt2852,		Spermidine export protein, MdtJ		2892347	2892700	-	1	0	1
fig|522373.48.peg.545	Smlt0549,		MFS-type transporter, Smlt0549		560293	561465	+	1	0	1
fig|522373.48.peg.2394	Smlt2420,		MFS-type transporter, Smlt2420		2450839	2452062	-	1	0	1
fig|522373.48.peg.544	Smlt0548,		MFS-type transporter, Smlt0548		559082	560296	+	1	0	1
fig|522373.48.peg.2096	Smlt2119,		MFS-type transporter, Smlt2119		2142252	2142755	+	1	0	1
fig|522373.48.peg.1337	Smlt1350		autotransporter related to pathogenesis, Smlt1350		1384238	1387108	+	1	1	0
fig|522373.48.peg.992	Smlt1001, arsC		autotransporter related to pathogenesis, Smlt1001		1048790	1051801	-	1	1	0
fig|522373.48.peg.2833	Smlt2874		Flp pilus assembly protein, TadB		2916307	2917263	+	1	0	1
fig|522373.48.peg.2828	Smlt2869		Flp pilus assembly protein, TadG		2910775	2911251	+	1	0	1
